# Supplementary material for: Devonian to Carboniferous continental-scale carbonate turnover in Western Laurentia (North America): upwelling or climate cooling?
Source: Facies. 2022 Jul 25;68(4):15. doi: 10.1007/s10347-022-00653-4 (PMC9314305; doi:10.1007/s10347-022-00653-4)
Supplement: Supplementary file 2 — Supplementary file2 (XLSX 19 KB) Online resource 2 includes examples of stratigraphic columns with microfacies trends [file 10347_2022_653_MOESM2_ESM.xlsx]

## Sheet: Alberta
								DEVONIAN TO CARBONIFEROUS CONTINENTAL SCALE CARBONATE TURNOVER IN WESTERN LAURENTIA (NORTH AMERICA): UPWELLING OR CLIMATE COOLING?
								Makram Hedhli 1, Keith Dewing 1, Benoit Beauchamp 2, Stephen E. Grasby 1, Rudi Meyer 2
								1 Geological Survey of Canada, 3303-33rd Street NW, Calgary, Alberta T2L 2A7, Canada
								2 University of Calgary, Department of Geoscience, 2500 University Drive NW, Calgary, Alberta, T2N 1N4, Canada
								Corresponding Author: Makram Hedhli; email: Makram.Hedhli@RNCan-NRCan.gc.ca
	Section 1 Jura Creek Canyon, Alberta, Canada
	Banff and Pekisko formations
	Sample	Height (m)	d13C-carbs	d18O-carbs	d18O-carbs
			VPDB	VSMOW	VPDB
	1A-34	0	0.94	22.98	-7.69917
	1A-35	1.5	1.22	23.22	-7.46637
	1A-36	3	1.34	23.04	-7.64097
	1A-37	4.5	1.6	23.18	-7.50517
	1A-38	6	1.56	23.37	-7.32087
	1A-39	7.5	1.42	23.1	-7.58277
	1A-40	10.5	1.31	23.5	-7.19476
	1A-42	12	1.85	19.13	-11.4337
	1A-43	13.5	2.87	23.04	-7.64097
	1A-45	19	2.43	22.66	-8.00957
	1A-46	22	1.73	21.95	-8.69828
	1A-47	25	2.04	22.64	-8.02897
	1A-48	28	1.98	22.78	-7.89317
	1A-49	31	1.98	22.78	-7.89317
	1A-50	34	2.27	22.88	-7.79617
	1A-51	37	2.17	22.97	-7.70887
	1A-52	40	1.88	22.46	-8.20358
	1A-53	43	1.96	22.71	-7.96107
	1A-54	46	2.1	22.59	-8.07747
	1A-55	49	2.29	22.68	-7.99017
	1A-56	52	2.38	23.53	-7.16566
	1A-57	53.5	2.19	23.31	-7.37907
	1A-58	55	0.15	25.54	-5.21594
	1A-59	56.5	0.64	24.95	-5.78825
	1A-60	58	0.92	26.05	-4.72124
	1A-61	59.5	3.15	25.81	-4.95404
	1A-62	61	2.92	25.89	-4.87644
	1A-63	62.5	6.01	26.68	-4.11013
	1A-64	64	5.77	26.85	-3.94523
	1A-65	65.5	4.9	25.74	-5.02194
	1A-66	67	4.44	25.42	-5.33235
	1A-67	68.5	1.7	24.82	-5.91435
	1A-68	70	1.39	24.06	-6.65156
	1A-69	71.5	2.3	26.34	-4.43994
	1A-70	73	0.76	25.51	-5.24504
	1A-71	74.5	1.26	25.38	-5.37115

## Sheet: Nevada
												DEVONIAN TO CARBONIFEROUS CONTINENTAL SCALE CARBONATE TURNOVER IN WESTERN LAURENTIA (NORTH AMERICA): UPWELLING OR CLIMATE COOLING?
												Makram Hedhli 1,2 , Keith Dewing 1, Benoit Beauchamp 2, Stephen E. Grasby 1,2, Rudi Meyer 2
												1 Geological Survey of Canada, 3303-33rd Street NW, Calgary, Alberta T2L 2A7, Canada
		Section 12: Bactrian mountain										2 University of Calgary, Department of Geoscience, 2500 University Drive NW, Calgary, Alberta, T2N 1N4, Canada
		Pilot and Joana Formation										Corresponding Author: Makram Hedhli; email: Makram.Hedhli@RNCan-NRCan.gc.ca
					VPDB	VSMOW	VPDB
		Sample	Height (m)		d13C-carbs	d18O-carbs	d18O-carbs
		BM73	0.5	-24.5	0.8	24.84	-5.89495
		BM74	2	-23	0.78	24.3	-6.41876
		BM75	4.5	-20.5	0.64	23.95	-6.75826
		BM76	6	-19	-0.14	23.28	-7.40817
		BM77	7.5	-17.5	1.59	24.21	-6.50606
		BM78	8.5	-16.5	1	23.02	-7.66037
		BM79	9	-16	1.02	24.59	-6.13745
		BM80	10.5	-14.5	0.71	24.66	-6.06955
		BM81	12	-13	0.67	23.18	-7.50517
		BM81A	13.5	-11.5	0.85	22.23	-8.42668
		BM81B	15	-10	2.61	24.3	-6.41876
		BM81C	16.5	-8.5	0.73	24.16	-6.55456
		BM81D	18	-7	1.34	23.54	-7.15596
		BM82cf	19.5	-5.5	1.56	25.23	-5.51665
		BM83	21	-4	1.66	25.9	-4.86674
		BM84	22.5	-2.5	2.16	24.79	-5.94345
		BM85	24	-1	2.25	24.86	-5.87555
		BM86	24.5	-0.5	2.4	25.34	-5.40995
		BM87	25.5	0.5	2.49	26.14	-4.63394
		BM88	26	1	2.36	25.91	-4.85704
		BM89	27	2	2.47	25.22	-5.52635
		BM89A	28.5	3.5	2.13	22.85	-7.82527
		BM90	30	5	1.55	23.51	-7.18506
		BM91	31.5	6.5	1.9	22.85	-7.82527
		BM92	33	8	2.14	26.56	-4.22653
		BM92A	34.5	9.5	2.34	25.68	-5.08014
		BM93	36	11	2.08	24.47	-6.25386
		BM94	37.5	12.5	1.76	23.47	-7.22387
		BM95	39	14	2.35	24.85	-5.88525
		BM96	40.5	15.5	1.56	22.14	-8.51398
		BM97	41.25	16.25	2.56	24.18	-6.53516
		BM98	42	17	2.32	22.43	-8.23268
		BM99	45	20	0.92	20.8	-9.81379
		BM100	45	20	-0.51	17.93	-12.5977
		BM101	46.5	21.5	-0.1	20.22	-10.3764
		BM102	48	23	2.49	23.89	-6.81646
		BM103	49.5	24.5	2.59	24.06	-6.65156
		BM104	51	26	2.75	24.23	-6.48666
		BM105	52.5	27.5	3.07	25.66	-5.09954
		BM106	54	29	2.83	24.44	-6.28296
		BM107	55.5	30.5	2.3	19	-11.5598
		BM108	57	32	2.55	22.77	-7.90287
		BM109	58.5	33.5	2.4	22.84	-7.83497
		BM110	60	35	2.08	22.03	-8.62068
		BM111	61.5	36.5	1.81	24.15	-6.56426
		BM112	63	38	2.61	25.06	-5.68155
		BM113	64.5	39.5	2.64	25.86	-4.90554
		BM114	66	41	2.25	23.31	-7.37907
		BM115	67.5	42.5	2.68	25.4	-5.35175
		BM116	69	44	2.68	25.11	-5.63305
		BM117	70.5	45.5	2.92	26.45	-4.33324
		BM118	72	47	0.74	21.76	-8.88258
		BM119	73.5	48.5	2.72	24.61	-6.11805
		BM120	75	50	2	23.46	-7.23357
		BM121	76.5	51.5	2.79	22.62	-8.04837
		BM122	78	53	2.16	21.89	-8.75648
		BM123	79.5	54.5	-0.42	21.7	-8.94078
		BM124	81	56	2.63	25.05	-5.69125
		BM125	82.5	57.5	2.85	25.16	-5.58455
		BM126	84	59	3.11	24.86	-5.87555
		BM127	85.5	60.5	2.9	24.96	-5.77855
		BM128	87	62	3.34	24.06	-6.65156
		BM129	88.5	63.5	2.59	22.45	-8.21328
		BM130	90	65	3.31	24.6	-6.12775
		BM131	91.5	66.5	3.08	23.56	-7.13656
		BM132	93	68	3.25	26.2	-4.57574
		BM133	94.5	69.5	3.29	25.72	-5.04134
		BM134	96	71	2.63	25.3	-5.44875
		BM135	97.5	72.5	3.81	25.95	-4.81824
		BM136	99	74	3.79	26.54	-4.24593
		BM137	100.5	75.5	3.98	26.59	-4.19743
		BM138	102	77	3.34	24.9	-5.83675
		BM139	103.5	78.5	4.15	25.39	-5.36145
		BM140	105	80	5.59	27.88	-2.94612
		BM141	106.5	81.5	5.18	26.62	-4.16833
		BM142	108	83	5.7	27.64	-3.17892
		BM143	109.5	84.5	5.46	26.25	-4.52724
		BM144	111	86	5.45	27.09	-3.71243
		BM145	112.5	87.5	5.49	27.75	-3.07222
		BM147	113	88	5.16	27.23	-3.57663
		BM148	114	89	3.39	26.12	-4.65334
		BM149	114.5	89.5	4.32	25.26	-5.48755
		BM150	115.5	90.5	4.98	24.95	-5.78825
		BM151	117	92	5.48	26.36	-4.42054
		BM152	118.5	93.5	4.99	24.93	-5.80765
		BM153	120	95	5.8	27.59	-3.22742
